# Supplementary material for: Parkinson’s Disease and SARS-CoV-2 Infection: Particularities of Molecular and Cellular Mechanisms Regarding Pathogenesis and Treatment
Source: Biomedicines. 2022 Apr 26;10(5):1000. doi: 10.3390/biomedicines10051000 (PMC9138688; doi:10.3390/biomedicines10051000)
Supplement: Supplementary file 1 [file biomedicines-10-01000-s001.zip]

Archive with 1 entries (1 files):
- biomedicines-1660777-supplementary.pdf
